# Supplementary material for: Long-Term Follow-Up of HRQoL up to Six Years after Outpatient Phase-II Cardiac Rehabilitation
Source: Healthcare (Basel). 2024 Jan 30;12(3):357. doi: 10.3390/healthcare12030357 (PMC10855487; doi:10.3390/healthcare12030357)
Supplement: Supplementary file 1 [file healthcare-12-00357-s001.zip]

Archive with 1 entries (1 files):
- healthcare-2758677-supplementary.pdf
